# Supplementary material for: Redescription of Mymarilla Westwood, new synonymies under Cremnomymar Ogloblin (Hymenoptera, Mymaridae) and discussion of unusual wings
Source: Zookeys. 2013 Oct 29;(345):47–72. doi: 10.3897/zookeys.345.6209 (PMC3817442; doi:10.3897/zookeys.345.6209)
Supplement: XML Treatment for Mymarilla [file zookeys.345.6209-treatment1.xml]

<!DOCTYPE tp:taxon-treatment
  PUBLIC "-//TaxonX//DTD Taxonomic Treatment Publishing DTD v0 20100105//EN" "tax-treatment-NSO.dtd">
<tp:taxon-treatment xmlns:tp="http://www.plazi.org/taxpub"><tp:treatment-meta><mixed-citation publication-type="journal"><person-group><name><surname>Huber</surname><given-names>John T.</given-names></name></person-group><article-title>Redescription of <italic>Mymarilla</italic> Westwood, new synonymies under <italic>Cremnomymar</italic> Ogloblin (Hymenoptera, Mymaridae) and discussion of unusual wings</article-title><source>Zookeys</source><day>29</day><month>10</month><year>2013</year><volume>2013</volume><issue>345</issue><fpage>47</fpage><lpage>72</lpage><pub-id pub-id-type="doi">10.3897/zookeys.345.6209</pub-id></mixed-citation></tp:treatment-meta><tp:nomenclature><tp:taxon-name>
                        <tp:taxon-name-part taxon-name-part-type="genus">Mymarilla</tp:taxon-name-part>
                        <object-id xmlns:xlink="http://www.w3.org/1999/xlink" xlink:type="simple">http://species-id.net/wiki/Mymarilla</object-id>
                    </tp:taxon-name><tp:taxon-authority>Westwood</tp:taxon-authority><tp:nomenclature-citation-list><tp:nomenclature-citation><tp:taxon-name>Mymar</tp:taxon-name><comment>: <xref ref-type="bibr" rid="B29">Westwood 1879</xref>: 585 (<italic><tp:taxon-name>Mymarilla wollastoni</tp:taxon-name></italic> included, together with another, correctly placed species).</comment></tp:nomenclature-citation><!--PageBreak--><tp:nomenclature-citation><tp:taxon-name>Mymarilla</tp:taxon-name><comment> Westwood, 1879: 585 (footnote) + figs 8, 9 (recommended as a new genus group name for <italic><tp:taxon-name>Mymarilla wollastoni</tp:taxon-name></italic> “if it should be deemed necessary to separate this species from the genus <italic><tp:taxon-name>Mymar</tp:taxon-name></italic>”).</comment></tp:nomenclature-citation><tp:nomenclature-citation><tp:taxon-name>Mymar</tp:taxon-name><comment>: <xref ref-type="bibr" rid="B5">Dalla Torre 1898</xref>: 427 (<italic><tp:taxon-name>Mymarilla</tp:taxon-name></italic> treated as a synonym).</comment></tp:nomenclature-citation><tp:nomenclature-citation><tp:taxon-name>Mymarilla</tp:taxon-name><comment>: <xref ref-type="bibr" rid="B25">Schmiedeknecht 1909</xref>: 495 (treated as valid genus with one [incorrectly placed] species but no mention of <italic><tp:taxon-name>Mymarilla wollastoni</tp:taxon-name></italic>).</comment></tp:nomenclature-citation><tp:nomenclature-citation><tp:taxon-name>Mymar</tp:taxon-name><comment>: <xref ref-type="bibr" rid="B25">Schmiedeknecht 1909</xref>: 496 (listed <italic>M. Wollastoni</italic> [<italic>sic</italic>] together with three other species [one other of which is also incorrectly placed generically]).</comment></tp:nomenclature-citation><tp:nomenclature-citation><tp:taxon-name>Mymarilla</tp:taxon-name><comment>: <xref ref-type="bibr" rid="B7">Ferrière 1952</xref>: 43 (treated as valid name for <italic><tp:taxon-name>Mymar</tp:taxon-name></italic> of authors, not Curtis).</comment></tp:nomenclature-citation><tp:nomenclature-citation><tp:taxon-name>Mymarilla</tp:taxon-name><comment>: <xref ref-type="bibr" rid="B6">Doutt 1955</xref>: 11 (key), 12 (treated as valid genus, but noted that American authors used <italic><tp:taxon-name>Mymar</tp:taxon-name></italic> as the name for species included under <italic><tp:taxon-name>Mymarilla</tp:taxon-name></italic> by previous workers).</comment></tp:nomenclature-citation><tp:nomenclature-citation><tp:taxon-name>Mymarilla</tp:taxon-name><comment>: <xref ref-type="bibr" rid="B15">Heqvist 1960</xref>, 432 (treated as valid genus with one [incorrectly placed] species but no mention of <italic><tp:taxon-name>Mymarilla wollastoni</tp:taxon-name></italic>).</comment></tp:nomenclature-citation><tp:nomenclature-citation><tp:taxon-name>Mymarilla</tp:taxon-name><comment>: <xref ref-type="bibr" rid="B1">Annecke and Doutt 1961</xref>: 31 (discussion of past confusion with <italic><tp:taxon-name>Mymar</tp:taxon-name></italic>).</comment></tp:nomenclature-citation></tp:nomenclature-citation-list></tp:nomenclature><tp:treatment-sec sec-type="Type species"><title>Type species.</title><p><italic><tp:taxon-name>Mymarilla wollastoni</tp:taxon-name></italic> Westwood, by monotypy. Transferred (as genotype) to <italic><tp:taxon-name>Mymarilla</tp:taxon-name></italic> by <xref ref-type="bibr" rid="B15">Heqvist (1960</xref>: 432).</p><p>The confusion in the use of the name <italic><tp:taxon-name>Mymarilla</tp:taxon-name></italic> and which species should be placed in the genus continued for over 80 years. <xref ref-type="bibr" rid="B15">Heqvist (1960)</xref> was the first to treat <italic><tp:taxon-name>Mymarilla wollastoni</tp:taxon-name></italic> as the genotype of <italic><tp:taxon-name>Mymarilla</tp:taxon-name></italic>, even as he incorrectly placed <italic><tp:taxon-name>Mymar</tp:taxon-name></italic> species under it, as did previous authors. As <xref ref-type="bibr" rid="B1">Annecke and Doutt (1961)</xref> clarified, wherever previous authors use <italic><tp:taxon-name>Mymarilla</tp:taxon-name></italic> it was clearly in the sense of <italic><tp:taxon-name>Mymar</tp:taxon-name></italic>, because the species names mentioned are typical <italic><tp:taxon-name>Mymar</tp:taxon-name></italic> species.</p></tp:treatment-sec><tp:treatment-sec sec-type="Diagnosis"><title>Diagnosis.</title><p>The combination of smooth, shiny black body, extremely short mesocutum compared to much longer pronotum, and extraordinary convex and densely setose fore wing distinguish the genus and species from any other <tp:taxon-name>Mymaridae</tp:taxon-name>.</p><p><italic><tp:taxon-name>Mymarilla</tp:taxon-name></italic> belongs clearly to the <italic><tp:taxon-name>Polynema</tp:taxon-name></italic> Halidaygroup of genera within <tp:taxon-name>Mymarini</tp:taxon-name> sensu <xref ref-type="bibr" rid="B1">Annecke and Doutt (1961)</xref>. They suggested that <italic><tp:taxon-name>Mymarilla</tp:taxon-name></italic> was most similar to <italic><tp:taxon-name>Oncomymar</tp:taxon-name></italic> Ogloblin from the Juan Fernández Islands. Superficially, the most similar genus is <italic><tp:taxon-name>Cremnomymar</tp:taxon-name></italic> Ogloblin (including <italic><tp:taxon-name>Oncomymar</tp:taxon-name></italic> Ogloblinand <italic><tp:taxon-name>Scolopsopteron</tp:taxon-name></italic> Ogloblin, see below), some of whose species also have a convex fore wing and reduced mesoscutum. The two genera are not closely related; their resemblance is due to adaptations to life on remote, presumably wind-swept, oceanic islands.</p><p>I propose instead that <!--PageBreak--><italic><tp:taxon-name>Mymarilla</tp:taxon-name></italic> is derived from <italic><tp:taxon-name>Stephanodes</tp:taxon-name></italic> Enock, likely the most closely related genus. Four features, shared with <italic><tp:taxon-name>Stephanodes</tp:taxon-name></italic>, suggest this: first, the extremely smooth body without trace of microscupture on the mesosoma (<xref ref-type="fig" rid="F1">Figs 1</xref>, <xref ref-type="fig" rid="F2">3</xref>, <xref ref-type="fig" rid="F2">4</xref>, <xref ref-type="fig" rid="F3">6</xref>, <xref ref-type="fig" rid="F5">9</xref>, <xref ref-type="fig" rid="F5">10</xref>); second, the slightly advanced mesothoracic spiracle about midway between the anterior apex of a notaulus and posterolateral angle of the mesoscutum (<xref ref-type="fig" rid="F2">Figs 3</xref>, <xref ref-type="fig" rid="F2">4</xref>); third, the presence of a metapleural pit (<xref ref-type="fig" rid="F5">Figs 9</xref>, <xref ref-type="fig" rid="F5">10</xref>); fourth, the fore wings that are held more or less horizontally. In dead specimens of <italic><tp:taxon-name>Stephanodes</tp:taxon-name></italic>, the fore wings are often horizontal, crossed scissor-like and covering the body, unlike other, related genera in the <italic><tp:taxon-name>Polynema</tp:taxon-name></italic>-group where the wings (in dead specimens) are almost always vertical, directed away from the body. The strong convexity of the fore wings of <italic><tp:taxon-name>Mymarilla</tp:taxon-name></italic> would appear to prevent them from being crossed scissor-like over the body. Yet they are presumably capable of enveloping the metasoma, as pointed out by Westwood who noted “... when shut [the fore wings] form a semiglobular dome over the abdomen” when the wasp is at rest. The densely hairy wing membrane with dark base around each microtrichia would allow for maximum heat absorption and retention.</p><fig id="F1" position="float" orientation="portrait"><label>Figures 1, 2.</label><caption><p><italic><tp:taxon-name>Mymarilla wollastoni</tp:taxon-name></italic>. <bold>1</bold> female dorsolateral <bold>2</bold> male antennae (pedicel + flagellum). Scale line = 1000 μm.</p></caption><graphic xmlns:xlink="http://www.w3.org/1999/xlink" xlink:href="ZooKeys-345-047-g001.jpg" position="float" orientation="portrait" xlink:type="simple"/></fig><fig id="F2" position="float" orientation="portrait"><label>Figures 3, 4.</label><caption><p><italic><tp:taxon-name>Mymarilla wollastoni</tp:taxon-name></italic>. <bold>3</bold> mesosoma, dorsal <bold>4</bold> head and mesosoma, dorsolateral. Scale line = 200 μm.</p></caption><graphic xmlns:xlink="http://www.w3.org/1999/xlink" xlink:href="ZooKeys-345-047-g002.jpg" position="float" orientation="portrait" xlink:type="simple"/></fig><fig id="F3" position="float" orientation="portrait"><label>Figures 5, 6.</label><caption><p><italic><tp:taxon-name>Mymarilla wollastoni</tp:taxon-name></italic>. <bold>5</bold> head and prothorax, lateral <bold>6</bold> head and thorax, anterolateral. Scale line = 200 μm.</p></caption><graphic xmlns:xlink="http://www.w3.org/1999/xlink" xlink:href="ZooKeys-345-047-g003.jpg" position="float" orientation="portrait" xlink:type="simple"/></fig></tp:treatment-sec><tp:treatment-sec><!--Section generated to contain objects referenced in tp:taxon-treatment.--><fig id="F5" position="float" orientation="portrait"><label>Figures 9, 10.</label><caption><p><italic><tp:taxon-name>Mymarilla wollastoni</tp:taxon-name></italic>. <bold>9</bold> mesosoma lateral <bold>10</bold> mesosoma, lateral, SEM. Scale line = 200 μm.</p></caption><graphic xmlns:xlink="http://www.w3.org/1999/xlink" xlink:href="ZooKeys-345-047-g005.jpg" position="float" orientation="portrait" xlink:type="simple"/></fig></tp:treatment-sec><ref-list><ref id="B29"><mixed-citation xmlns:xlink="http://www.w3.org/1999/xlink" xlink:type="simple"><person-group><name name-style="western"><surname>Westwood</surname><given-names>JO</given-names></name></person-group> (<year>1879</year>) <article-title>Descriptions of some minute hymenopterous insects.</article-title><source>Transactions of the Linnean Society of London (Zoology)</source><volume>1</volume>(<issue>8</issue>): <fpage>583</fpage>-<lpage>593</lpage>. doi: <ext-link ext-link-type="uri" xlink:href="http://dx.doi.org/10.1111/j.1096-3642.1879.tb00496.x" xlink:type="simple">10.1111/j.1096-3642.1879.tb00496.x</ext-link></mixed-citation></ref><ref id="B5"><mixed-citation xmlns:xlink="http://www.w3.org/1999/xlink" xlink:type="simple"><person-group><name name-style="western"><surname>Dalla Torre</surname><given-names>CG de</given-names></name></person-group> (<year>1898</year>) <article-title>Subfam. Mymarinae. Catalogus hymenopterorum hucusque descriptorum systematicus et synonymicus. Vol. 5: Chalcididae et Proctotrupidae.</article-title><publisher-name>Guilelmi Engelmann</publisher-name>, <publisher-loc>Lipsiae [Leipzig]</publisher-loc>, <fpage>422</fpage>–<lpage>431</lpage>.</mixed-citation></ref><ref id="B25"><mixed-citation xmlns:xlink="http://www.w3.org/1999/xlink" xlink:type="simple"><person-group><name name-style="western"><surname>Schmiedeknecht</surname><given-names>O</given-names></name></person-group> (<year>1909</year>) <article-title>Hymenoptera Fam. Chalcididae.</article-title><source>Genera Insectorum</source><volume>97</volume>: <fpage>1</fpage>-<lpage>550</lpage>.</mixed-citation></ref><ref id="B7"><mixed-citation xmlns:xlink="http://www.w3.org/1999/xlink" xlink:type="simple"><person-group><name name-style="western"><surname>Ferrière</surname><given-names>Ch</given-names></name></person-group> (<year>1952</year>) <article-title>Un nouveau genre de Mymaride (Hym.).</article-title><source>Mitteilungen der Schweizerischen Entomologischen Gesellschaft</source><volume>25</volume>: <fpage>41</fpage>-<lpage>43</lpage>.</mixed-citation></ref><ref id="B6"><mixed-citation xmlns:xlink="http://www.w3.org/1999/xlink" xlink:type="simple"><person-group><name name-style="western"><surname>Doutt</surname><given-names>RL</given-names></name></person-group> (<year>1955</year>) <article-title>Insects of Micronesia. Hymenoptera: Trichogrammatidae and Mymaridae.</article-title><source>Insects of Micronesia</source><volume>19</volume>(<issue>1</issue>): <lpage>1B17</lpage>.</mixed-citation></ref><ref id="B15"><mixed-citation xmlns:xlink="http://www.w3.org/1999/xlink" xlink:type="simple"><person-group><name name-style="western"><surname>Heqvist</surname><given-names>KJ</given-names></name></person-group> (<year>1960</year>) <article-title>Hymenoptera (Chalcidoidea) Mymaridae.</article-title><source>South African Animal Life Results of the Lund University expedition in 1950–1951</source>, <volume>7</volume>: <fpage>423</fpage>–<lpage>432</lpage>.</mixed-citation></ref><ref id="B1"><mixed-citation xmlns:xlink="http://www.w3.org/1999/xlink" xlink:type="simple"><person-group><name name-style="western"><surname>Annecke</surname><given-names>DP</given-names></name><name name-style="western"><surname>Doutt</surname><given-names>RL</given-names></name></person-group> (<year>1961</year>) <article-title>The genera of the Mymaridae. Hymenoptera: Chalcidoidea. Entomology Memoirs.</article-title><source>Department of Agricultural Technical Services, Republic of South Africa</source><volume>5</volume>: <fpage>1</fpage>-<lpage>71</lpage>.</mixed-citation></ref></ref-list></tp:taxon-treatment>
