# Supplementary material for: Redescription of Mymarilla Westwood, new synonymies under Cremnomymar Ogloblin (Hymenoptera, Mymaridae) and discussion of unusual wings
Source: Zookeys. 2013 Oct 29;(345):47–72. doi: 10.3897/zookeys.345.6209 (PMC3817442; doi:10.3897/zookeys.345.6209)
Supplement: XML Treatment for Cremnomymar [file zookeys.345.6209-treatment3.xml]

<!DOCTYPE tp:taxon-treatment
  PUBLIC "-//TaxonX//DTD Taxonomic Treatment Publishing DTD v0 20100105//EN" "tax-treatment-NSO.dtd">
<tp:taxon-treatment xmlns:tp="http://www.plazi.org/taxpub"><tp:treatment-meta><mixed-citation publication-type="journal"><person-group><name><surname>Huber</surname><given-names>John T.</given-names></name></person-group><article-title>Redescription of <italic>Mymarilla</italic> Westwood, new synonymies under <italic>Cremnomymar</italic> Ogloblin (Hymenoptera, Mymaridae) and discussion of unusual wings</article-title><source>Zookeys</source><day>29</day><month>10</month><year>2013</year><volume>2013</volume><issue>345</issue><fpage>47</fpage><lpage>72</lpage><pub-id pub-id-type="doi">10.3897/zookeys.345.6209</pub-id></mixed-citation></tp:treatment-meta><tp:nomenclature><tp:taxon-name>
                        <tp:taxon-name-part taxon-name-part-type="genus">Cremnomymar</tp:taxon-name-part>
                        <object-id xmlns:xlink="http://www.w3.org/1999/xlink" xlink:type="simple">http://species-id.net/wiki/Cremnomymar</object-id>
                    </tp:taxon-name><tp:taxon-authority>Ogloblin</tp:taxon-authority><xref ref-type="fig" rid="F6">Figs 11</xref><xref ref-type="fig" rid="F9">–14</xref><xref ref-type="fig" rid="F14">, 20</xref><xref ref-type="fig" rid="F16">–38</xref><tp:nomenclature-citation-list><tp:nomenclature-citation><tp:taxon-name>Cremnomymar</tp:taxon-name><comment> Ogloblin, 1952: 120 (generic description, two species described, based on males); <xref ref-type="bibr" rid="B24">Ogloblin 1957</xref>: 418 (two species described, based on females); <xref ref-type="bibr" rid="B1">Annecke and Doutt 1961</xref>: 6 (key), 31 (comments); Fidalgo, 1982: 98 (comparison with <italic><tp:taxon-name>Parapolynema</tp:taxon-name></italic>);</comment></tp:nomenclature-citation><tp:nomenclature-citation><tp:taxon-name>Scolopsopteron</tp:taxon-name><comment> Ogloblin, 1952: 127 (generic description, one species based on two males); Annecke and Doutt, 1961: 6 (key), 30 (comments). <bold>syn. n.</bold></comment></tp:nomenclature-citation><tp:nomenclature-citation><tp:taxon-name>Nesopolynema</tp:taxon-name><comment> Ogloblin, 1952: 132 (generic description, one species based on a male); <xref ref-type="bibr" rid="B1">Annecke and Doutt 1961</xref>: 6 (key), 30 (comments). <bold>syn. n</bold>.</comment></tp:nomenclature-citation><tp:nomenclature-citation><tp:taxon-name>Oncomymar</tp:taxon-name><comment> Ogloblin, 1952: 132 (generic description, one species based on a female); <xref ref-type="bibr" rid="B1">Annecke and Doutt 1961</xref>: 6 (key), 30 (comments). <bold>syn. n.</bold></comment></tp:nomenclature-citation></tp:nomenclature-citation-list></tp:nomenclature><tp:treatment-sec sec-type="Remarks"><title>Remarks.</title><p><xref ref-type="bibr" rid="B23">Ogloblin (1952</xref>, <xref ref-type="bibr" rid="B24">1957</xref>) described seven species of Mymaride based on eight specimens from the Juan Fernández Islands, all but one from Masatierra Island (Robinson Crusoe Island). Three were described from females only and four from males only. <italic><tp:taxon-name>Scolopsopteron dipteron</tp:taxon-name></italic> Ogloblin (<xref ref-type="bibr" rid="B23">Ogloblin 1952</xref>) has a fore wing of normal length but unusually narrow and a rudimentary hind wing. <italic><tp:taxon-name>Oncomymar kuscheli</tp:taxon-name></italic> Ogloblin (<xref ref-type="bibr" rid="B24">Ogloblin 1957</xref>) has a fore wing of normal width and length but strongly convex (spoon-shaped) and a rudimentary hind wing. <italic><tp:taxon-name>Nesopolynema</tp:taxon-name></italic> has a normal fore wing (hind wings missing in Ogloblin’s specimen).</p><p>It is improbable that the Juan Fernández Islands would have four endemic genera of <tp:taxon-name>Mymaridae</tp:taxon-name>, as treated by <xref ref-type="bibr" rid="B23">Ogloblin (1952</xref>, <xref ref-type="bibr" rid="B24">1957</xref>). Above the species category similarities must be used to define collective groups, not differences. If differences are used, then how different must something be to be placed in a different genus? “Different enough” is not an acceptable answer. If it were, the placement of species in genera of finer and finer difference would be the norm, with the result that the genus category would become almost synonymous with the species category, and each genus would contain only one or two species. Unfortunately, Ogloblin sometimes defined genera based on obvious but superficial differences that resulted in oversplitting. I am confident that all seven of Ogloblin’s species from the Juan Fernández Islands represent at most different species within a single genus. Indeed some of them have likely been described twice, once from females and once from males.</p><p>I examined forty-three specimens (not the types) of <!--PageBreak--><italic><tp:taxon-name>Cremnomymar</tp:taxon-name></italic> (including the synonyms proposed above), all from Masatierra, the largest of the Juan Fernández Islands. In some of the speciesthe fore wing is fully developed and flat (<xref ref-type="fig" rid="F6">Fig. 11</xref>) but in others it is more or less reduced and convex (<xref ref-type="fig" rid="F7">Figs 12</xref>–<xref ref-type="fig" rid="F9">14</xref>). Depending on the extent of wing reduction the mesothorax is also reduced but the placoid sensilla on the scutellum are always widely separated. The pronotal structure varies from entire, sometimes with indication of a mediolongitutinal line, to being apparently completely divided medially by a complete longitudinal carina. The propodeum in short-winged specimens changes in ways that I consider to be at most of species-level significance, from strongly carinate and with a large, sublateral tooth bearing the propodeal seta, as in fully winged <italic><tp:taxon-name>Cremnomymar</tp:taxon-name></italic> (<xref ref-type="fig" rid="F6">Figs 11</xref>, <xref ref-type="fig" rid="F7">12</xref>, <xref ref-type="fig" rid="F16">32</xref>) to almost smooth (<xref ref-type="fig" rid="F9">Fig. 14</xref>) but still with the propodeal seta on a bump or tooth. Therefore, I propose the above generic synonymies and transfer the included species to <italic><tp:taxon-name>Cremnomymar</tp:taxon-name></italic> as <italic><tp:taxon-name>Cremnomymar caudatum</tp:taxon-name></italic> (<xref ref-type="bibr" rid="B23">Ogloblin 1952</xref>), comb. n., <italic><tp:taxon-name>Cremnomymar dipteron</tp:taxon-name></italic> (<xref ref-type="bibr" rid="B24">Ogloblin 1957</xref>), comb. n., and <italic><tp:taxon-name>Cremnomymar kuscheli</tp:taxon-name></italic> (<xref ref-type="bibr" rid="B23">Ogloblin 1952</xref>), comb. n.</p><fig id="F6" position="float" orientation="portrait"><label>Figure 11.</label><caption><p><italic><tp:taxon-name>Cremnomymar</tp:taxon-name></italic> sp., macropterous female, dorsal (fore wing flat). Scale line = 1000 μm.</p></caption><graphic xmlns:xlink="http://www.w3.org/1999/xlink" xlink:href="ZooKeys-345-047-g006.jpg" position="float" orientation="portrait" xlink:type="simple"/></fig><fig id="F7" position="float" orientation="portrait"><label>Figure 12.</label><caption><p><italic><tp:taxon-name>Cremnomymar</tp:taxon-name></italic> sp., slightly brachypterous male, dorsal (forewing slightly convex, hind wing brachypterous). Scale line = 1000 μm.</p></caption><graphic xmlns:xlink="http://www.w3.org/1999/xlink" xlink:href="ZooKeys-345-047-g007.jpg" position="float" orientation="portrait" xlink:type="simple"/></fig><fig id="F8" position="float" orientation="portrait"><label>Figure 13.</label><caption><p><italic><tp:taxon-name>Cremnomymar</tp:taxon-name></italic> sp., moderately brachypterous male, dorsal (forewing distinctly convex, hind wing micropterous). Scale line = 1000 μm.</p></caption><graphic xmlns:xlink="http://www.w3.org/1999/xlink" xlink:href="ZooKeys-345-047-g008.jpg" position="float" orientation="portrait" xlink:type="simple"/></fig><fig id="F9" position="float" orientation="portrait"><label>Figure 14.</label><caption><p><italic><tp:taxon-name>Cremnomymar</tp:taxon-name></italic> sp., strongly brachypterous male, dorsal (forewing slightly convex, hind wing absent). Scale line = 1000 μm.</p></caption><graphic xmlns:xlink="http://www.w3.org/1999/xlink" xlink:href="ZooKeys-345-047-g009.jpg" position="float" orientation="portrait" xlink:type="simple"/></fig><!--PageBreak--></tp:treatment-sec><tp:treatment-sec><!--Section generated to contain objects referenced in tp:taxon-treatment.--><fig id="F14" position="float" orientation="portrait"><label>Figures 20–25.</label><caption><p><italic><tp:taxon-name>Cremnomymar</tp:taxon-name></italic> sp. (macropterous), micrographs. <bold>20</bold> head, anterior <bold>21</bold> head, lateral <bold>22</bold> head, posterior (sculpture hidden by glue except laterally and dorsally) <bold>23</bold> head, dorsal <bold>24</bold> head, ventral <bold>25</bold> mouthparts. Scale lines = 20 μm.</p></caption><graphic xmlns:xlink="http://www.w3.org/1999/xlink" xlink:href="ZooKeys-345-047-g014.jpg" position="float" orientation="portrait" xlink:type="simple"/></fig><fig id="F16" position="float" orientation="portrait"><label>Figures 32–38.</label><caption><p><italic><tp:taxon-name>Cremnomymar</tp:taxon-name></italic> sp. (macropterous), micrographs. <bold>32</bold> frenum + propodeum, dorsal <bold>33</bold> mesosoma, ventroanterior <bold>34</bold> metasoma, dorsal <bold>35</bold> metasoma, lateral <bold>36</bold> metasoma, ventral <bold>37</bold> apex of gaster, dorsal <bold>38</bold> apex of gaster, lateral. Scale lines for <bold>34–36</bold> = 100 μm; for <bold>32, 33, 37, 38</bold> = 20 μm.</p></caption><graphic xmlns:xlink="http://www.w3.org/1999/xlink" xlink:href="ZooKeys-345-047-g016.jpg" position="float" orientation="portrait" xlink:type="simple"/></fig></tp:treatment-sec><ref-list><ref id="B24"><mixed-citation xmlns:xlink="http://www.w3.org/1999/xlink" xlink:type="simple"><person-group><name name-style="western"><surname>Ogloblin</surname><given-names>AA</given-names></name></person-group> (<year>1957</year>) <article-title>Los insectos de las islas Juan Fernandez 35. Mymaridae, Ceraphronidae, Diapriidae y Scelionidae (Hymenoptera).</article-title><source>Revista Chilena de Entomología</source><volume>5</volume>: <fpage>413</fpage>-<lpage>444</lpage>.</mixed-citation></ref><ref id="B1"><mixed-citation xmlns:xlink="http://www.w3.org/1999/xlink" xlink:type="simple"><person-group><name name-style="western"><surname>Annecke</surname><given-names>DP</given-names></name><name name-style="western"><surname>Doutt</surname><given-names>RL</given-names></name></person-group> (<year>1961</year>) <article-title>The genera of the Mymaridae. Hymenoptera: Chalcidoidea. Entomology Memoirs.</article-title><source>Department of Agricultural Technical Services, Republic of South Africa</source><volume>5</volume>: <fpage>1</fpage>-<lpage>71</lpage>.</mixed-citation></ref><ref id="B23"><mixed-citation xmlns:xlink="http://www.w3.org/1999/xlink" xlink:type="simple"><person-group><name name-style="western"><surname>Ogloblin</surname><given-names>AA</given-names></name></person-group> (<year>1952</year>) <article-title>Los insectos de las islas Juan Fernandez 12. Mymaridae (Hymenoptera).</article-title><source>Revista Chilena de Entomología</source><volume>2</volume>: <fpage>119</fpage>-<lpage>138</lpage>.</mixed-citation></ref></ref-list></tp:taxon-treatment>
